# Supplementary material for: Effects of a One-Year Intensified Weight Loss Program on Body Composition Parameters in Patients with Severe Obesity and Obstructive Sleep Apnea (OSA): A Randomized Controlled Trial
Source: Nutrients. 2024 Dec 10;16(24):4255. doi: 10.3390/nu16244255 (PMC11679847; doi:10.3390/nu16244255)
Supplement: Supplementary file 1 [file nutrients-16-04255-s001.zip]

Archive with 1 entries (1 files):
- nutrients-3339644-supplementary.pdf
